# Supplementary material for: COL6A6 Peptide Vaccine Alleviates Atherosclerosis through Inducing Immune Response and Regulating Lipid Metabolism in Apoe−/− Mice
Source: Cells. 2024 Sep 21;13(18):1589. doi: 10.3390/cells13181589 (PMC11429512; doi:10.3390/cells13181589)
Supplement: Supplementary file 1 [file cells-13-01589-s001.zip]

Archive with 1 entries (1 files):
- cells-3125490-supplementary.pdf
